# Supplementary material for: The Rise and Fall of Omicron BA.1 Variant as Seen in Wastewater Supports Epidemiological Model Predictions
Source: Viruses. 2023 Aug 31;15(9):1862. doi: 10.3390/v15091862 (PMC10536904; doi:10.3390/v15091862)
Supplement: Supplementary file 1 [file viruses-15-01862-s001.zip]

Archive with 1 entries (1 files):
- viruses-2514081-supplementary.pdf
